# Supplementary material for: Improving Solubility and Permeability of Hesperidin through Electrospun Orange-Peel-Extract-Loaded Nanofibers
Source: Int J Mol Sci. 2023 Apr 27;24(9):7963. doi: 10.3390/ijms24097963 (PMC10178203; doi:10.3390/ijms24097963)
Supplement: Supplementary file 1 [file ijms-24-07963-s001.zip]

Archive with 1 entries (1 files):
- ijms-2318257-supplementary.pdf
